# Supplementary material for: Identification of MBW Complex Components Implicated in the Biosynthesis of Flavonoids in Woodland Strawberry
Source: Front Plant Sci. 2021 Nov 8;12:774943. doi: 10.3389/fpls.2021.774943 (PMC8606683; doi:10.3389/fpls.2021.774943)
Supplement: Supplementary file 2 [file Table_1.XLS]

## Sheet: Sheet1
Supplementary Table 1. The primer sequences used in vector construction.
Vector	Gene		Primer Sequence
pLexA	FvTTG1	Forward	aacggcgactggctggaattcATGGAGAATTCGACCCTCGAATCCC
		Reverse	ttggctgcaggtcgactcgagTCAAACCTTCAAGAGCTGCATCTTG
	FvbHLH3	Forward	aacggcgactggctggaattcATGGCGACACCGCCACCGAG
		Reverse	ttggctgcaggtcgactcgagCTACACGGCTATGGTTGAGACT
	FvbHLH33	Forward	aacggcgactggctggaattcATGGCCAATGGGACTCAAATCC
		Reverse	ttggctgcaggtcgactcgagTTAACACTTACCAGCAATTTTCCAA
	FvbHLH33N	Reverse	ttggctgcaggtcgactcgagTTATTGAGAAGCCCCACCATTG
	FvbHLH33C	Forward	aacggcgactggctggaattcGTTCAGAGTTGGCATTTCATGGA
	FvMYC1	Forward	aacggcgactggctggaattcATGGGTTCTAGGCCCCAGAACCAGG
		Reverse	ttggctgcaggtcgactcgagTCAACATTTCCTGGCAATTCTCTGA
pB42AD	FvMYB75	Forward	gattatgcctctcccgaattcATGGAGGAGCAGACGGGTTTGAGAA
		Reverse	agaagtccaaagcttctcgagTCATTTCACAATGTCCTGCGATTTC
	FvMYB9	Forward	gattatgcctctcccgaattcATGGGGAGGAGTCCATGTTGC
		Reverse	agaagtccaaagcttctcgagTTAGATACTATTTTCCTGGCCCAGC
	FvMYB77	Forward	gattatgcctctcccgaattcATGGGGAGGGCTCCGTGCTGCG
		Reverse	agaagtccaaagcttctcgagTCAAGATAGAAGCCAAGCCAGAAT
	FvMYB45	Forward	gattatgcctctcccgaattcATGGGAAGAGCGCCGTGCTGT
		Reverse	agaagtccaaagcttctcgagTTAGTTTCTCTGATCATCAACATTG
	FvMYB22	Forward	gattatgcctctcccgaattcATGGGGAGAAGACCTTGCTGTTCTA
		Reverse	agaagtccaaagcttctcgagTCATAAAATCCAATATTCTTCTTCG
	FvMYB11	Forward	gattatgcctctcccgaattcATGGGGAGGAGTCCTTGTTGTG
		Reverse	agaagtccaaagcttctcgagTCATGAGAGCCAGTCCAGCTCAGAG
	FvMYB105	Forward	gattatgcctctcccgaattcATGGGAAGGGCTCCTTGTTGTTCGA
		Reverse	agaagtccaaagcttctcgagTTAGATCAGCAGCGACTCAGCAA
	FvMYB64	Forward	gattatgcctctcccgaattcATGGGAAGGGTTCCTTGTTGCTCAA
		Reverse	agaagtccaaagcttctcgagTCAGATCAGCAGTGACTCAGCAAAC
	FvMYB10	Forward	gattatgcctctcccgaattcATGGAGGGTTATTTCGGTGTGAGAA
		Reverse	agaagtccaaagcttctcgagTCATACGTAGGAGATGTTGACTAGA
	FvMYB21	Forward	gattatgcctctcccgaattcATGGGAAGAAGTCCTTGTTGTGTAA
		Reverse	agaagtccaaagcttctcgagTCAACTTTGAAGATGATGGAAACAGTC
	FvMYB41	Forward	gattatgcctctcccgaattcATGAGGAACCCATCTTCGTCTTC
		Reverse	agaagtccaaagcttctcgagCTATTGCGTCTGATTGACATTAACC
	FvMYB3	Forward	gattatgcctctcccgaattcATGGGGAGAAGCCCTTGTTGTGCCA
		Reverse	agaagtccaaagcttctcgagTCAACTAGTCTCTGCAAGTTCGAGC
	FvbHLH3	Forward	gattatgcctctcccgaattcATGGCGACACCGCCACCGAG
		Reverse	agaagtccaaagcttctcgagCTACACGGCTATGGTTGAGACT
	FvbHLH33	Forward	gattatgcctctcccgaattcATGGCCAATGGGACTCAAATCC
		Reverse	agaagtccaaagcttctcgagTTAACACTTACCAGCAATTTTCCAA
	FvMYC1	Forward	gattatgcctctcccgaattcATGGGTTCTAGGCCCCAGAACCAGG
		Reverse	agaagtccaaagcttctcgagTCAACATTTCCTGGCAATTCTCTGA
pGBKT7	FvbHLH33	Forward	catggaggccgaattcATGGCCAATGGGACTCAAATCC
		Reverse	gccgctgcaggtcgacTTAACACTTACCAGCAATTTTCCAA
pGADT7	FvMY11	Forward	gccatggaggccagtgaattcATGGGGAGGAGTCCTTGTTGTG
		Reverse	acgattcatctgcagctcgagTCATGAGAGCCAGTCCAGCTCAGAG
	FvMYB105	Forward	gccatggaggccagtgaattcATGGGAAGGGCTCCTTGTTGTTCGA
		Reverse	acgattcatctgcagctcgagTCAGATCAGCAGCGACTCAGCAA
	FvMYB64	Forward	gccatggaggccagtgaattcATGGGAAGGGTTCCTTGTTGCTCAA
		Reverse	acgattcatctgcagctcgagTCAGATCAGCAGTGACTCAGCAAAC
	FvMYB3	Forward	gccatggaggccagtgaattcATGGGGAGAAGCCCTTGTTGTGCCA
		Reverse	acgattcatctgcagctcgagTCAACTAGTCTCTGCAAGTTCGAGC
	FvMYB77	Forward	gccatggaggccagtgaattcATGGGGAGGGCTCCGTGCTGCG
		Reverse	acgattcatctgcagctcgagTCAAGATAGAAGCCAAGCCAGAAT
	FvMYB45	Forward	gccatggaggccagtgaattcATGGGAAGAGCGCCGTGCTGT
		Reverse	acgattcatctgcagctcgagTCAGTTTCTCTGATCATCAACATTG
	FvMYB75	Forward	gccatggaggccagtgaattcATGGAGGAGCAGACGGGTTTGAG
		Reverse	acgattcatctgcagctcgagTCATTTCACAATGTCCTGCGATTTC
	FvMYB10	Forward	gccatggaggccagtgaattcATGGAGGGTTATTTCGGTGTGAGAA
		Reverse	acgattcatctgcagctcgagTCATACGTAGGAGATGTTGACTAGA
	FvMYB22	Forward	gccatggaggccagtgaattcATGGGGAGAAGACCTTGCTGTTCTA
		Reverse	acgattcatctgcagctcgagTCATAAAATCCAATATTCTTCTTCG
	FvMYB41	Forward	gccatggaggccagtgaattcATGAGGAACCCATCTTCGTCTTC
		Reverse	acgattcatctgcagctcgagCTATTGCGTCTGATTGACATTAACC
	FvMYB9	Forward	gccatggaggccagtgaattcATGGGGAGGAGTCCATGTTGC
		Reverse	acgattcatctgcagctcgagTTAGATACTATTTTCCTGGCCCAGC
	FvMYB21	Forward	gccatggaggccagtgaattcATGGGAAGAAGTCCTTGTTGTGTAA
		Reverse	acgattcatctgcagctcgagTCAACTTTGAAGATGATGGAAACAGTC
pLacZ	CHS2	Forward	tttgatattggatcggaattcTCTCTTGAAAGTTGTAATGGCAC
		Reverse	atacagagcacatgcctcgagTTCGATATCTCGGAGAAGTGTC
	DFR2	Forward	tttgatattggatcggaattcGAGACATTTGAGATTTGGACATT
		Reverse	atacagagcacatgcctcgagTAGACAAGGAAGTTCGATGAGG
	LAR	Forward	tttgatattggatcggaattcGTTGAAAGTCAAATATCATATGGAC
		Reverse	atacagagcacatgcctcgagGGCTGCTGCGGCCCTTGTTGAAACAGA
pxy104	FvbHLH33	Forward	aggtacccggggatccATGGCCAATGGGACTCAAATCC
		Reverse	tgccaccgccgtcgacACACTTACCAGCAATTTTCCAA
	FvMYC1	Forward	aggtacccggggatccATGGGTTCTAGGCCCCAGAACCAGG
		Reverse	tgccaccgccgtcgacACATTTCCTGGCAATTCTCTGA
	FvMYB75	Forward	aggtacccggggatccATGGAGGAGCAGACGGGTTTGAGAA
		Reverse	tgccaccgccgtcgacTTTCACAATGTCCTGCGATTTC
	FvMYB9	Forward	aggtacccggggatccATGGGGAGGAGTCCATGTTGC
		Reverse	tgccaccgccgtcgacGATACTATTTTCCTGGCCCAGC
	FvMYB77	Forward	aggtacccggggatccATGGGGAGGGCTCCGTGCTGCG
		Reverse	tgccaccgccgtcgacAGATAGAAGCCAAGCCAGAAT
	FvMYB45	Forward	aggtacccggggatccATGGGAAGAGCGCCGTGCTGT
		Reverse	tgccaccgccgtcgacGTTTCTCTGATCATCAACATTG
	FvMYB22	Forward	aggtacccggggatccATGGGGAGAAGACCTTGCTGTTCTA
		Reverse	tgccaccgccgtcgacTAAAATCCAATATTCTTCTTCG
	FvMYB11	Forward	aggtacccggggatccATGGGGAGGAGTCCTTGTTGTG
		Reverse	tgccaccgccgtcgacTGAGAGCCAGTCCAGCTCAGAG
	FvMYB105	Forward	aggtacccggggatccATGGGAAGGGCTCCTTGTTGTTCGA
		Reverse	tgccaccgccgtcgacGATCAGCAGCGACTCAGCAA
	FvMYB64	Forward	aggtacccggggatccATGGGAAGGGTTCCTTGTTGCTCAA
		Reverse	tgccaccgccgtcgacGATCAGCAGTGACTCAGCAAAC
	FvMYB10	Forward	aggtacccggggatccATGGAGGGTTATTTCGGTGTGAGAA
		Reverse	tgccaccgccgtcgacTACGTAGGAGATGTTGACTAGA
	FvMYB21	Forward	aggtacccggggatccATGGGAAGAAGTCCTTGTTGTGTAA
		Reverse	tgccaccgccgtcgacACTTTGAAGATGATGGAAACAGTC
	FvMYB41	Forward	aggtacccggggatccATGAGGAACCCATCTTCGTCTTC
		Reverse	tgccaccgccgtcgacTTGCGTCTGATTGACATTAACC
	FvMYB3	Forward	aggtacccggggatccATGGGGAGAAGCCCTTGTTGTGCCA
		Reverse	tgccaccgccgtcgacACTAGTCTCTGCAAGTTCGAGC
pxy106	FvMYB22	Forward	ggacgccggcggatccATGGGGAGAAGACCTTGCTGTTCTA
		Reverse	agctctgcaggtcgacTCATAAAATCCAATATTCTTCTTCG
	FvMYB11	Forward	ggacgccggcggatccATGGGGAGGAGTCCTTGTTGTG
		Reverse	agctctgcaggtcgacTCATGAGAGCCAGTCCAGCTCAGAG
	FvMYB105	Forward	ggacgccggcggatccATGGGAAGGGCTCCTTGTTGTTCGA
		Reverse	agctctgcaggtcgacTTAGATCAGCAGCGACTCAGCAA
	FvMYB64	Forward	ggacgccggcggatccATGGGAAGGGTTCCTTGTTGCTCAA
		Reverse	agctctgcaggtcgacTCAGATCAGCAGTGACTCAGCAAAC
	FvMYB3	Forward	ggacgccggcggatccATGGGGAGAAGCCCTTGTTGTGCCA
		Reverse	agctctgcaggtcgacTCAACTAGTCTCTGCAAGTTCGAGC
	FvMYB77	Forward	ggacgccggcggatccATGGGGAGGGCTCCGTGCTGCG
		Reverse	agctctgcaggtcgacTCAAGATAGAAGCCAAGCCAGAAT
	FvMYB45	Forward	ggacgccggcggatccATGGGAAGAGCGCCGTGCTGT
		Reverse	agctctgcaggtcgacTTAGTTTCTCTGATCATCAACATTG
	FvMYB75	Forward	ggacgccggcggatccATGGAGGAGCAGACGGGTTTGAGAA
		Reverse	agctctgcaggtcgacTCATTTCACAATGTCCTGCGATTTC
	FvMYB10	Forward	ggacgccggcggatccATGGAGGGTTATTTCGGTGTGAGAA
		Reverse	agctctgcaggtcgacTCATACGTAGGAGATGTTGACTAGA
	FvMYB21	Forward	ggacgccggcggatccATGGGAAGAAGTCCTTGTTGTGTAA
		Reverse	agctctgcaggtcgacTCAACTTTGAAGATGATGGAAACAGTC
	FvMYB41	Forward	ggacgccggcggatccATGAGGAACCCATCTTCGTCTTC
		Reverse	agctctgcaggtcgacTCATTGCGTCTGATTGACATTAACC
	FvMYB9	Forward	ggacgccggcggatccATGGGGAGGAGTCCATGTTGC
		Reverse	agctctgcaggtcgacTCAGATACTATTTTCCTGGCCCAGC
	FvbHLH3	Forward	ggacgccggcggatccATGGCCAATGGGACTCAAATCC
		Reverse	agctctgcaggtcgacTTAACACTTACCAGCAATTTTCCAA
pGreen62SK	FvbHLH33	Forward	cgctctagaactagtggatccATGGCCAATGGGACTCAAATCC
		Reverse	gtcgacggtatcgataagcttTTAACACTTACCAGCAATTTTCCAA
	FvMYB22	Forward	cgctctagaactagtggatccATGGGGAGAAGACCTTGCTGTTCTA
		Reverse	gtcgacggtatcgataagcttTCATAAAATCCAATATTCTTCTTCG
	FvMYB105	Forward	cgctctagaactagtggatccATGGGAAGGGCTCCTTGTTGTTCGA
		Reverse	gtcgacggtatcgataagcttTTAGATCAGCAGCGACTCAGCAA
	FvMYB64	Forward	cgctctagaactagtggatccATGGGAAGGGTTCCTTGTTGCTCAA
		Reverse	gtcgacggtatcgataagcttTCAGATCAGCAGTGACTCAGCAAAC
Note:The lower case letters in the primer sequence represent homologous arm sequences.
