# Supplementary material for: Identification of MBW Complex Components Implicated in the Biosynthesis of Flavonoids in Woodland Strawberry
Source: Front Plant Sci. 2021 Nov 8;12:774943. doi: 10.3389/fpls.2021.774943 (PMC8606683; doi:10.3389/fpls.2021.774943)
Supplement: Supplementary file 3 [file Table_2.XLS]

## Sheet: Sheet1
Supplementary Table 2. The sequences of CHS2 and DFR2 promoters.
>CHS2 promoter
AAATTCCAGTGTTGGATGTGAAATTTACTTCTCTTGAAAGTTGTAATGGCACTTGTTCTCTTGCAGCCCTTTTGTCTGAATCGCCGGAATCAAGGACTGAAGCATCTTGTGTGAAGGAAAGTGATGATGCAGCCCCGGTCAATGAGGAGTCGAGCTTGATTTTGGTGGAAGACGGGGAGCGGGTCGGTCCTGCTCCTGATGGTAGTTTTTCTGTGGATATGGATTTCTATAGTGTAGCAGAACCATTGAGCACATGGGGTGCAAATCTGCAGTGCGAAACATCCAGTAGCCATGAGACTTTTGCAGCAAGCCTCATTTGATAGCTTCTCTGTTGATAACTTCGGCCAATAGTCTGTACATATATATGCGCTAGACAAGAATTGGTTGTGTACTATCGTG…
>DFR2 promoter
GTTCGTATGATGAGACATTTGAGATTTGGACATTGAATTTGGTGACCTAATTACTTGATGGGTAAAAATGGACCAATGGACTAGTAAAGGTGATGCTACTGCCGAAAGTAAAAGCGCATTGATAGGAGGATATAAATCATTCACCGGACATCACGGCGTCGTTTCGTCTTTTTTTTTTAAAAACTGCAACCACCGTCTCTACACTCCCTACGTGTCCACTGGTGTTGCCACGTGGAGAAACCTCGTTGAAACCCTGAATTGAATGCCACACGTACGAAAGAGTGAGCTATCAGCTACAGGCGAGGACGATGAAGCTTCCTTCTGTCCAAGGTTTTGGTATTAGATTGCCTTGTTTTATATTATACTTTTGCTTGATTTGGTATCTGAGTTTGGATCAAC…
