# Supplementary material for: Identification of MBW Complex Components Implicated in the Biosynthesis of Flavonoids in Woodland Strawberry
Source: Front Plant Sci. 2021 Nov 8;12:774943. doi: 10.3389/fpls.2021.774943 (PMC8606683; doi:10.3389/fpls.2021.774943)
Supplement: Supplementary file 4 [file Table_3.xls]

## Sheet: Sheet3
Supplementary Table 3. The primer sequences used in qRT-PCR assay.
Primer Name	Sequence(5'-3')
Fv26S-QF	TAACCGCATCAGGTCTCCAA
Fv26S-QR	CTCGAGCAGTTCTCCGACAG
FvActin-QF	GAGGCTCCATCTTAGCATCC
FvActin-QR	ACAATTGAAGGGCCTGATTC
FvbHLH3-QF	TGAGTGCTAATCATGTGTTG
FvbHLH3-QR	CGAGGTCCTGAATCTTCTTA
FvbHLH33-QF	AAGAGCAGAAGAGATGGAAT
FvbHLH33-QR	GGAGACAAGCCTATTAAGTTC
FvMYC1-QF	GGTGAGTATGAACAACAAGG
FvMYC1-QR	CTGAGTGAGTATCCAAGTGA
FvMYB3-QF	TTATCATCGTCAACAAGCAG
FvMYB3-QR	CTCACCACTACCAACATTATC
FvMYB9-QF	GTTGGTAAGTTCACTTCCTG
FvMYB9-QR	CCTTAGCATCTTCATCATCAC
FvMYB10-QF	CACCACAGACTCTACAATTAG
FvMYB10-QR	AACCAATAAGACCAGAACAC
FvMYB11-QF	GACACTCATCACCAAGAATC
FvMYB11-QR	CATCTCCTCCATTAGCAGTA
FvMYB21-QF	CAGGATGATGTTGTTGAGAA
FvMYB21-QR	GTGGTTGTGGTAGTAGTAGA
FvMYB22-QF	CATTACTGTCTCATTCGTCTAC
FvMYB22-QR	CATTGTTACCTTACCACTACTG
FvMYB41-QF	CTCTTAGCCAACTACATCAAG
FvMYB41-QR	TCTTACTGAGGTGAGTGTTC
FvMYB45-QF	TGTGAATCATAAGCCAAGTG
FvMYB45-QR	GGGAAGAGAAAGCATACATC
FvMYB64-QF	CATTACTCCAGACGAAGATAAC
FvMYB64-QR	AGATTGGTGTTCCAGTAGTT
FvMYB75-QF	CTAAGGTGGCTGAATTATCTG
FvMYB75-QR	GCGATTTCTGTTCTCTGTTT
FvMYB77-QF	TCATCATCTTGACCATAGCA
FvMYB77-QR	ATAGAAGCCAAGCCAGAATA
FvMYB105-QF	AAGAGGAAGAAGAAGCAGAA
FvMYB105-QR	TGACTAGAAGACACATTGGT
