# Supplementary material for: Identification of MBW Complex Components Implicated in the Biosynthesis of Flavonoids in Woodland Strawberry
Source: Front Plant Sci. 2021 Nov 8;12:774943. doi: 10.3389/fpls.2021.774943 (PMC8606683; doi:10.3389/fpls.2021.774943)
Supplement: Supplementary file 5 [file Table_4.XLS]

## Sheet: R2R3MYB
Supplementary Table 4. The 118 MYB genes containing more than two MYB repeats in woodland strawberry.
Gene ID	Name	Length (bp)	Protein Length (aa)	Isoelectric Point	Molecular Weigh
FvH4_1g02690	FvMYB1	957	319	6.64	36094.1
FvH4_1g08370	FvMYB2	810	270	5.14	30902.2
FvH4_1g08390	FvMYB3	888	296	6.15	33055.3
FvH4_1g16770	FvMYB4	927	309	8.67	33795.7
FvH4_1g18500	FvMYB5	1089	363	7.63	40616.9
FvH4_1g20680	FvMYB6	1047	349	5.82	38773.2
FvH4_1g22020	FvMYB10	804	268	8.54	31364.9
FvH4_1g25630	FvMYB7	945	315	5.22	35771.1
FvH4_1g26720	FvMYB8	933	311	4.83	35218.7
FvH4_1g29710	FvMYB12	1020	340	7.18	37815.7
FvH4_1g30290	FvMYB13	852	284	4.82	32544.6
FvH4_2g01320	FvMYB14	798	266	9.08	29389.9
FvH4_2g05210	FvMYB15	813	271	8.31	30112.9
FvH4_2g15040	FvMYB16	1086	362	9.54	40616.7
FvH4_2g21500	FvMYB17	816	272	5.07	30431.5
FvH4_2g31020	FvMYB18	669	223	8.83	25796.9
FvH4_2g31060	FvMYB19	684	228	7.64	26019.9
FvH4_2g31070	FvMYB20	900	300	5.52	33477.4
FvH4_2g31080	FvMYB21	882	294	6.34	32967.4
FvH4_2g31090	FvMYB22	846	282	5.14	32025.5
FvH4_2g31100	FvMYB9	840	280	6.34	31002.5
FvH4_2g32440	FvMYB23	1260	420	6.64	46543.77
FvH4_2g33810	FvMYB24	978	326	9.43	35085.81
FvH4_2g35010	FvMYB25	738	246	8.86	27035.17
FvH4_2g36950	FvMYB26	927	309	5.41	34039.44
FvH4_2g38350	FvMYB27	1071	357	9.23	41227.23
FvH4_3g03680	FvMYB28	777	259	5.35	29426.41
FvH4_3g03780	FvMYB29	1098	366	5.67	41998.28
FvH4_3g13230	FvMYB30	930	310	5.90	35201.82
FvH4_3g13990	FvMYB31	1017	339	6.43	37934.06
FvH4_3g15320	FvMYB32	1131	377	5.08	42101.30
FvH4_3g22960	FvMYB33	1572	524	6.88	57631.74
FvH4_3g22970	FvMYB34	1602	534	6.31	59907.77
FvH4_3g28890	FvMYB35	1005	335	5.05	37324.57
FvH4_3g30950	FvMYB36	1128	376	8.03	42520.48
FvH4_3g34960	FvMYB37	813	271	8.13	30719.96
FvH4_3g38150	FvMYB38	903	301	9.17	33665.59
FvH4_3g38310	FvMYB39	1554	518	7.77	57777.93
FvH4_3g41840	FvMYB40	978	326	6.31	36302.69
FvH4_3g45450	FvMYB41	1038	346	7.68	37000.19
FvH4_4g03610	FvMYB42	768	256	5.06	28699.84
FvH4_4g05070	FvMYB43	792	264	8.87	30482.94
FvH4_4g09030	FvMYB44	990	330	6.75	37375.02
FvH4_4g19310	FvMYB45	1149	383	5.37	42769.72
FvH4_4g20750	FvMYB46	1269	423	6.35	47302.89
FvH4_4g27090	FvMYB47	849	283	5.62	32065.47
FvH4_4g31000	FvMYB48	1248	416	6.81	45656.16
FvH4_4g31190	FvMYB49	1230	410	6.61	45466.46
FvH4_4g31660	FvMYB50	1437	479	6.45	53966.80
FvH4_4g32290	FvMYB51	765	255	8.60	29206.62
FvH4_4g37210	FvMYB52	873	291	6.06	31099.23
FvH4_5g00480	FvMYB53	837	279	4.98	31234.15
FvH4_5g03100	FvMYB54	1059	353	5.69	39972.16
FvH4_5g03110	FvMYB55	879	293	6.66	33340.07
FvH4_5g05280	FvMYB56	768	256	6.00	29278.91
FvH4_5g05420	FvMYB57	1497	499	5.58	56385.98
FvH4_5g06070	FvMYB58	1131	377	5.76	42356.16
FvH4_5g11430	FvMYB59	669	223	8.23	25332.73
FvH4_5g11930	FvMYB60	852	284	5.82	32966.81
FvH4_5g12670	FvMYB61	909	303	7.08	32614.90
FvH4_5g14660	FvMYB62	867	289	9.02	32110.36
FvH4_5g14661	FvMYB63	951	317	8.22	35312.60
FvH4_5g15200	FvMYB64	858	286	8.81	32291.29
FvH4_5g15900	FvMYB65	1098	366	5.07	40602.58
FvH4_5g17111	FvMYB66	564	188	8.99	21395.98
FvH4_5g17120	FvMYB67	573	191	8.46	21592.83
FvH4_5g17970	FvMYB68	831	277	8.86	32491.97
FvH4_5g19400	FvMYB69	693	231	8.81	26095.05
FvH4_5g22410	FvMYB70	645	215	9.64	23948.60
FvH4_5g22510	FvMYB71	1068	356	7.65	39957.63
FvH4_5g24440	FvMYB72	636	212	6.14	23995.22
FvH4_5g27870	FvMYB73	1020	340	8.32	37773.35
FvH4_5g32320	FvMYB74	939	313	9.10	35583.45
FvH4_5g34660	FvMYB75	381	127	10.1	15006.91
FvH4_5g37310	FvMYB76	966	322	5.95	36185.90
FvH4_5g39550	FvMYB77	1401	467	5.52	50833.29
FvH4_6g08620	FvMYB78	1323	441	7.28	49107.66
FvH4_6g11950	FvMYB79	939	313	6.73	35408.34
FvH4_6g12440	FvMYB80	1158	386	7.59	42482.18
FvH4_6g13640	FvMYB81	1071	357	9.38	41271.36
FvH4_6g16480	FvMYB82	951	317	7.56	35361.92
FvH4_6g16660	FvMYB83	687	229	5.15	26598.82
FvH4_6g32950	FvMYB84	747	249	5.04	28614.92
FvH4_6g33830	FvMYB85	1149	383	6.12	42458.92
FvH4_6g34650	FvMYB11	1101	367	7.19	41640.15
FvH4_6g34670	FvMYB86	684	228	8.72	26092.13
FvH4_6g38680	FvMYB87	636	212	6.14	23995.22
FvH4_6g43080	FvMYB88	1617	539	5.72	58575.82
FvH4_6g44340	FvMYB89	798	266	4.99	30382.48
FvH4_6g44350	FvMYB90	867	289	5.43	33010.56
FvH4_6g44400	FvMYB91	1116	372	5.85	41298.47
FvH4_6g45380	FvMYB92	1017	339	9.18	38426.71
FvH4_6g46440	FvMYB93	999	333	6.36	37511.27
FvH4_6g48110	FvMYB94	1113	371	6.18	40646.78
FvH4_6g48630	FvMYB95	1080	360	6.16	39418.47
FvH4_6g49630	FvMYB96	1242	414	6.46	45368.53
FvH4_6g50930	FvMYB97	621	207	7.73	23193.43
FvH4_6g51000	FvMYB98	1647	549	8.33	62739.69
FvH4_6g52440	FvMYB99	843	281	4.91	31989.51
FvH4_7g01020	FvMYB100	1002	334	6.18	37624.04
FvH4_7g04470	FvMYB101	1686	562	5.14	61136.54
FvH4_7g06630	FvMYB102	669	223	5.79	24778.27
FvH4_7g09670	FvMYB103	975	325	4.97	36729.26
FvH4_7g13850	FvMYB104	1089	363	6.28	40825.04
FvH4_7g16990	FvMYB105	852	284	9.18	32299.48
FvH4_7g19850	FvMYB106	5109	1703	5.94	185512
FvH4_7g23750	FvMYB107	1194	398	6.77	43794.51
FvH4_7g23990	FvMYB108	912	304	6.46	34546.96
FvH4_7g24730	FvMYB109	765	255	5.16	27905.66
FvH4_7g27910	FvMYB110	750	250	5.21	27916.66
FvH4_7g29420	FvMYB111	870	290	6.70	32982.03
FvH4_7g34130	FvMYB112	1212	404	6.48	45237.66

## Sheet: 3RMYB
Table S3. The 118 MYB genes containing more than two MYB repeats in woodland strawberry.
	Gene ID
3R MYB	FvH4_2g36040
	FvH4_4g02450
	FvH4_5g01790
	FvH4_6g13670
	FvH4_7g13470

## Sheet: 4RMYB
Table S3. The 118 MYB genes containing more than two MYB repeats in woodland strawberry.
	Gene ID
4R MYB	FvH4_5g17070
