# Supplementary material for: Identification of MBW Complex Components Implicated in the Biosynthesis of Flavonoids in Woodland Strawberry
Source: Front Plant Sci. 2021 Nov 8;12:774943. doi: 10.3389/fpls.2021.774943 (PMC8606683; doi:10.3389/fpls.2021.774943)
Supplement: Supplementary file 6 [file Table_5.xls]

## Sheet: AtTT8.blast
Supplementary Table 5. The blast results of AtTT8, AtGL3 and AtEGL3 against the protein database of woodland strawberry.
# BLASTP 2.11.0+
# Query: TT8
# Database: /mainlab/web/temp/db/rosaceae/Fragaria_vesca_v4.0.a2_proteins.fa
# t1, t2 and so on represent different transcripts from different alternative splicing.
query acc.ver	subject acc.ver	% identity	alignment length	mismatches	gap opens	q. start	q. end	s. start	s. end	evalue	bit score
TT8	FvH4_2g23700.t2	74.129	201	50	2	20	218	11	211	1.29e-96	350
TT8	FvH4_2g23700.t2	44.022	184	75	8	271	429	366	546	2.6e-34	144
TT8	FvH4_2g23700.t2	59.494	79	31	1	434	512	620	697	3.33e-23	107
TT8	FvH4_2g23700.t3	74.129	201	50	2	20	218	11	211	2.41e-96	349
TT8	FvH4_2g23700.t3	44.022	184	75	8	271	429	366	546	2.43e-34	144
TT8	FvH4_2g23700.t3	59.016	61	25	0	434	494	620	680	4.23e-16	84.6
TT8	FvH4_2g23700.t1	75	152	36	2	69	218	2	153	3.87e-69	259
TT8	FvH4_2g23700.t1	44.022	184	75	8	271	429	308	488	2.21e-34	144
TT8	FvH4_2g23700.t1	59.494	79	31	1	434	512	562	639	3.98e-23	107
TT8	FvH4_5g02520.t1	51.613	186	88	2	20	203	15	200	1.79e-59	228
TT8	FvH4_5g02520.t1	38.462	143	71	6	311	439	372	511	1.4e-15	82.8
TT8	FvH4_7g14230.t1	49.065	214	102	4	20	230	15	224	1.76e-57	221
TT8	FvH4_7g14230.t1	34.783	138	81	6	283	417	371	502	2e-09	62.6
TT8	FvH4_7g14230.t1	31.579	76	51	1	437	511	564	639	1.7e-06	52.9
TT8	FvH4_7g14230.t2	49.065	214	102	4	20	230	15	224	8.73e-57	218
TT8	FvH4_7g17380.t1	29.412	204	129	8	20	211	28	228	7.4e-21	100
TT8	FvH4_7g17380.t1	47.761	67	34	1	362	428	308	373	1.48e-13	76.2
TT8	FvH4_7g14230.t3	45.455	110	56	1	121	230	1	106	3.39e-19	94.7
TT8	FvH4_7g14230.t3	34.783	138	81	6	283	417	253	384	1.67e-09	62.6
TT8	FvH4_7g14230.t3	31.579	76	51	1	437	511	446	521	1.85e-06	52.5
TT8	FvH4_5g10850.t1	36.364	143	68	4	362	483	56	196	2.16e-17	88.5
TT8	FvH4_2g22150.t1	33.594	128	80	2	359	485	350	473	2.01e-16	85.5
TT8	FvH4_2g22150.t2	33.594	128	80	2	359	485	350	473	2.01e-16	85.5
TT8	FvH4_1g18750.t1	50	72	32	1	356	427	167	234	7.63e-14	77.1

## Sheet: AtGL3.blast
Supplementary Table 5. The blast results of AtTT8, AtGL3 and AtEGL3 against the protein database of woodland strawberry.
# BLASTP 2.11.0+
# Query: GL3
# Database: /mainlab/web/temp/db/rosaceae/Fragaria_vesca_v4.0.a2_proteins.fa
# t1, t2 and so on represent different transcripts from different alternative splicing.
query acc.ver	subject acc.ver	% identity	alignment length	mismatches	gap opens	q. start	q. end	s. start	s. end	evalue	bit score
GL3	FvH4_5g02520.t1	53.636	660	250	19	13	645	6	636	0	675
GL3	FvH4_7g14230.t1	43.006	672	319	20	9	645	1	643	3.06e-149	524
GL3	FvH4_7g14230.t2	44.444	504	219	20	9	478	1	477	4.63e-110	395
GL3	FvH4_7g14230.t3	39.416	548	273	18	134	645	1	525	8.55e-101	364
GL3	FvH4_7g14230.t4	35.827	508	267	18	174	645	7	491	1.51e-76	284
GL3	FvH4_2g23700.t2	48.718	195	90	3	22	216	11	195	7.13e-58	223
GL3	FvH4_2g23700.t2	32.218	239	137	8	284	503	300	532	4.18e-19	94.7
GL3	FvH4_2g23700.t3	48.718	195	90	3	22	216	11	195	1.05e-57	222
GL3	FvH4_2g23700.t3	32.218	239	137	8	284	503	300	532	2.4e-19	95.6
GL3	FvH4_2g23700.t1	48.276	145	66	2	72	216	2	137	4.05e-39	161
GL3	FvH4_2g23700.t1	32.218	239	137	8	284	503	242	474	3.91e-19	95.1
GL3	FvH4_5g22100.t1	29.67	182	111	3	35	214	93	259	4.62e-17	88.1
GL3	FvH4_5g22100.t1	27.638	199	119	6	440	638	501	674	1.88e-11	69.6
GL3	FvH4_7g16800.t1	45.57	79	43	0	440	518	438	516	9.54e-17	87.2
GL3	FvH4_2g15460.t2	33.898	118	69	3	443	560	328	436	7.95e-13	74
GL3	FvH4_2g15460.t1	34.746	118	68	3	443	560	296	404	9.76e-13	73.6
GL3	FvH4_2g22150.t1	42.188	64	37	0	440	503	346	409	7.6e-11	67.4
GL3	FvH4_2g22150.t2	42.188	64	37	0	440	503	346	409	7.6e-11	67.4
GL3	FvH4_7g17380.t1	47.541	61	32	0	443	503	303	363	3.86e-10	65.2
GL3	FvH4_5g09300.t1	34.194	155	77	6	454	602	353	488	3.93e-10	65.2
GL3	FvH4_2g34100.t1	50	52	26	0	450	501	131	182	4.6e-10	64.8
GL3	FvH4_4g07090.t1	45.333	75	32	3	440	505	41	115	8.77e-10	63.9
GL3	FvH4_7g10840.t1	48	50	26	0	450	499	280	329	9.88e-10	63.9

## Sheet: AtEGL3.blast
Supplementary Table 5. The blast results of AtTT8, AtGL3 and AtEGL3 against the protein database of woodland strawberry.
# BLASTP 2.11.0+
# Query: EGL3
# Database: /mainlab/web/temp/db/rosaceae/Fragaria_vesca_v4.0.a2_proteins.fa
# t1, t2 and so on represent different transcripts from different alternative splicing.
query acc.ver	subject acc.ver	% identity	alignment length	mismatches	gap opens	q. start	q. end	s. start	s. end	evalue	bit score
EGL3	FvH4_5g02520.t1	51.011	643	243	20	9	596	11	636	4.92e-179	621
EGL3	FvH4_7g14230.t1	43.214	641	303	19	9	596	11	643	1.05e-144	509
EGL3	FvH4_7g14230.t3	38.826	528	267	17	122	596	1	525	2.23e-95	346
EGL3	FvH4_7g14230.t2	65.306	196	63	2	9	204	11	201	5.88e-79	292
EGL3	FvH4_7g14230.t2	33.981	206	120	7	242	434	275	477	3.06e-25	114
EGL3	FvH4_7g14230.t4	35.246	488	260	17	162	596	7	491	2.09e-72	270
EGL3	FvH4_2g23700.t2	49.275	207	94	4	13	215	11	210	1.57e-59	228
EGL3	FvH4_2g23700.t2	35.22	159	79	5	325	459	374	532	5.49e-20	97.8
EGL3	FvH4_2g23700.t3	49.275	207	94	4	13	215	11	210	2.81e-59	227
EGL3	FvH4_2g23700.t3	35.22	159	79	5	325	459	374	532	4.75e-20	97.8
EGL3	FvH4_2g23700.t1	49.045	157	70	3	63	215	2	152	3.45e-40	164
EGL3	FvH4_2g23700.t1	35.22	159	79	5	325	459	316	474	5.86e-20	97.3
EGL3	FvH4_5g22100.t1	31.844	179	108	3	26	202	93	259	8.25e-20	96.9
EGL3	FvH4_5g22100.t1	27.979	193	119	5	397	589	502	674	1.53e-13	76.2
EGL3	FvH4_7g16800.t1	52	75	36	0	397	471	439	513	1.52e-17	89.4
EGL3	FvH4_2g22150.t1	35.849	106	64	2	397	499	347	451	1.15e-12	73.6
EGL3	FvH4_2g22150.t2	35.849	106	64	2	397	499	347	451	1.15e-12	73.6
EGL3	FvH4_2g15460.t2	50	62	31	0	401	462	330	391	4.81e-12	71.4
EGL3	FvH4_2g15460.t1	51.724	58	28	0	401	458	298	355	4.92e-12	71.4
EGL3	FvH4_1g18750.t1	43.478	69	39	0	390	458	159	227	1.09e-11	70.1
EGL3	FvH4_1g07710.t2	30	140	87	5	341	470	297	435	2.53e-11	69.2
EGL3	FvH4_1g07710.t3	30	140	87	5	341	470	348	486	2.81e-11	68.7
EGL3	FvH4_1g07710.t1	30	140	87	5	341	470	348	486	3.03e-11	68.7
